# Supplementary material for: Vibrio alginolyticus influences quorum sensing-controlled phenotypes of acute hepatopancreatic necrosis disease-causing Vibrio parahaemolyticus
Source: PeerJ. 2021 Jun 1;9:e11567. doi: 10.7717/peerj.11567 (PMC8176930; doi:10.7717/peerj.11567)
Supplement: Supplemental Information 4 [file peerj-09-11567-s004.ods]

## Sheet: Sheet1
Raw data obtained from the inhibition of violacein production in C. violaceum DMST46846 (Figure 1A).
CFCS concentration (%, v/v)	Violacein production (OD585)						Aver	SD	Growth		Aver	SD
									(log(CFU/mL))			of growth
6.25	0.692	0.679	0.689	0.689	0.686	0.682	0.688	0.007	9.52	9.62	9.57	0.074
25	0.461	0.463	0.465	0.461	0.462	0.456	0.461	0.003	9.51	9.7	9.62	0.136
50	0.163	0.163	0.17	0.202	0.167	0.171	0.173	0.015	9.79	9.6	9.71	0.133
100	0.002	0.002	0.002	0.003	0.002	0.008	0.003	0.002	9.79	9.85	9.82	0.042
Control	0.85	0.868	0.849	0.841	0.86	0.858	0.854	0.01	9.65	9.57	9.61	0.06
CFCS concentration (%, v/v)	% Inhibition of violacein production						Aver	SD
6.25	18.97	20.492	19.321	19.321	19.672	20.141	19.653	0.571
25	46.019	45.785	45.55	46.019	45.902	46.604	45.98	0.353
50	80.913	80.913	80.094	76.347	80.445	79.977	79.781	1.728
100	99.766	99.766	99.766	99.649	99.766	99.063	99.629	0.281
Control
Descriptives
Oneway
CFCS concentration (%, v/v)	N	Mean	Std. Deviation	Std. Error	Lower Bound	Upper Bound	Minimum	Maximum
6.25	6	19.6528	0.57085	0.23305	19.0538	20.2519	18.97	20.49
25	6	45.9798	0.35254	0.14392	45.6099	46.3498	45.55	46.6
50	6	79.7815	1.72815	0.70551	77.9679	81.5951	76.35	80.91
100	6	99.6293	0.28137	0.11487	99.3341	99.9246	99.06	99.77
Total	30	49.0087	37.46761	6.84062	35.0181	62.9993	0	99.77
Homogeneous Subsets
Tukey HSDa
CFCS concentration (%, v/v)	N	Subset for alpha = 0.001
		1	2	3	4	5
6.25	6		19.6528
25	6			45.9798
50	6				79.7815
100	6					99.6293
Sig.		1	1	1	1	1
