# Supplementary material for: Vibrio alginolyticus influences quorum sensing-controlled phenotypes of acute hepatopancreatic necrosis disease-causing Vibrio parahaemolyticus
Source: PeerJ. 2021 Jun 1;9:e11567. doi: 10.7717/peerj.11567 (PMC8176930; doi:10.7717/peerj.11567)
Supplement: Supplemental Information 5 [file peerj-09-11567-s005.ods]

## Sheet: Sheet1
Raw data obtained from the inhibition of biofilm formation in VPAHPND PSU5591 by V. alginolyticus BC25 extract (Figure 4).
V. alginolyticus extract	Biofilm formation (OD570)						Aver	SD	Growth			Aver	SD
(%, v/v)									(OD600)
2.5	1.113	0.843	1.107	0.839	1.102	1.011	0.976	0.122	1.484	1.474	1.495	1.484	0.011
5	0.836	0.888	0.987	0.858	0.899	0.983	0.909	0.063	1.289	1.257	1.309	1.285	0.026
10	0.295	0.44	0.426	0.293	0.439	0.422	0.386	0.071	0.583	0.519	0.555	0.552	0.032
DMSO	1.617	1.621	1.63	1.608	1.623	1.615	1.619	0.008	1.437	1.464	1.414	1.438	0.025
Control	1.542	1.536	1.53	1.512	1.52	1.516	1.539	0.006	1.41	1.383	1.423	1.405	0.02
V. alginolyticus extract (%, v/v)	% Inhibition of biofilm formation						Aver	SD
2.5	27.68	45.224	28.07	45.679	38.272	34.438	36.561	7.957
5	45.679	42.3	35.867	44.25	41.585	36.127	40.968	4.113
10	80.832	71.41	72.32	80.962	71.475	72.58	74.93	4.645
DMSO	-5.068	-5.328	-5.913	-4.483	-5.458	-4.938	-5.198	0.488
Control
Descriptives
Oneway
V. alginolyticus extract (%, v/v)	N	Mean	Std. Deviation	Std. Error	Lower Bound	Upper Bound	Minimum	Maximum
2.5	6	36.5605	7.95725	3.24853	28.2099	44.9111	27.68	45.68
5	6	40.968	4.1128	1.67904	36.6519	45.2841	35.87	45.68
10	6	74.9298	4.64501	1.89632	70.0552	79.8045	71.41	80.96
DMSO	6	-5.198	0.48815	0.19929	-5.7103	-4.6857	-5.91	-4.48
Total	24	29.4521	30.18722	5.51141	18.18	40.7242	-5.91	80.96
Homogeneous Subsets
Tukey HSDa
V. alginolyticus extract (%, v/v)	N	Subset for alpha = 0.001
		1	2	3
DMSO	6	-5.198
2.5	6		36.5605
5	6		40.968
10				74.9298
Sig.		0.298	0.458	1
