# Supplementary material for: Vibrio alginolyticus influences quorum sensing-controlled phenotypes of acute hepatopancreatic necrosis disease-causing Vibrio parahaemolyticus
Source: PeerJ. 2021 Jun 1;9:e11567. doi: 10.7717/peerj.11567 (PMC8176930; doi:10.7717/peerj.11567)
Supplement: Supplemental Information 6 [file peerj-09-11567-s006.ods]

## Sheet: Table_1
Raw data obtained from swimming and swarming zone diameter of VPAHPND PSU5591 in
the presence of CFCS of V. alginolyticus BC25 (Table 1).
Motility	CFCS concentration (%, v/v)					Motility zone (mm)								Aver		SD
Swimming	40					6,455		6,400						6,427		004
	60					6,120		6,235						6,178		041
	80					5,620		5,435						5,528		065
	Control					6,655		6,590						6,622		021
Swarming	40					725		665			745			712		042
	60					700		635			725			687		046
	80					635		635			565			612		040
	Control					1,145		945			1,115			1,068		108
Swimming Motility
Oneway
Descriptives
CFCS concentration (%, v/v)		N	Mean		Std. Deviation		Std. Error			Lower Bound			Upper Bound		Minimum		Maximum
40		2	642,750		38,891		27,500			607,808			677,692		6,400		6,455
60		2	617,750		81,317		57,500			544,689			690,811		6,120		6,235
80		2	552,750		130,815		92,500			435,218			670,282		5,435		5,620
Control		2	662,250		45,962		32,500			620,955			703,545		6,590		6,655
Total		8	618,875		445,996		157,683			581,589			656,161		5,435		6,655
Scheffea
Homogeneous Subsets
CFCS concentration (%, v/v)			N	Subset for alpha = 0.01
				1			2
80			2	552,750
60			2				617,750
40			2				642,750
Control			2				662,250
Sig.				1,000			026
Swarming Motility
Oneway
Descriptives
CFCS concentration (%, v/v)		N	Mean		Std. Deviation		Std. Error			Lower Bound			Upper Bound		Minimum		Maximum
40		3	71,167		41,633		24,037			60,824			81,509		665		745
60		3	68,667		46,458		26,822			57,126			80,207		635		725
80		3	61,167		40,415		23,333			51,127			71,206		565		635
Control		3	106,833		107,858		62,272			80,040			133,627		945		1,145
Total		12	76,958		192,489		55,567			64,728			89,189		565		1,145
Scheffea
Homogeneous Subsets
CFCS concentration (%, v/v)			N	Subset for alpha = 0.01
				1					2
80			3	61,167
60			3	68,667
40			3	71,167
Control			3						106,833
Sig.				381					1,000
