# Supplementary material for: Vibrio alginolyticus influences quorum sensing-controlled phenotypes of acute hepatopancreatic necrosis disease-causing Vibrio parahaemolyticus
Source: PeerJ. 2021 Jun 1;9:e11567. doi: 10.7717/peerj.11567 (PMC8176930; doi:10.7717/peerj.11567)
Supplement: Supplemental Information 7 [file peerj-09-11567-s007.ods]

## Sheet: Table_1
Raw data obtained from swimming and swarming zone diameter of VPAHPND PSU5591 in
the presence of V. alginolyticus extract (Table 2).
Motility	Concentration (%, v/v)					Motility zone (mm)									Aver		SD
Swimming	Control					4,510		4,770			4,675				4,652		132
	DMSO					5,210		5,030			5,090				5,110		092
	2.5% extract					415		495			470				460		041
Swarming	Control					693		792			660				715		069
	DMSO					525		548			538				538		012
	2.5% extract					113		097			082				097		016
Swimming Motility
Oneway
Descriptives
Concentration (%, v/v)		N	Mean		Std. Deviation		Std. Error			Lower Bound				Upper Bound		Minimum		Maximum
Control		3	465,167		131,561		75,957			432,485				497,848		4,510		4,770
DMSO		3	511,000		91,652		52,915			488,233				533,767		5,030		5,210
2.5% extract		3	46,000		40,927		23,629			35,833				56,167		415		495
Total		9	340,722		2,220,850		740,283			170,013				511,432		415		5,210
Scheffea
Homogeneous Subsets
Concentration (%, v/v)			N	Subset for alpha = 0.001
				1			2
2.5% extract			3	46,000
Control			3				465,167
DMSO			3				511,000
Sig.				1,000			003
Swarming Motility
Oneway
Descriptives
Concentration (%, v/v)		N	Mean		Std. Deviation		Std. Error			Lower Bound				Upper Bound		Minimum		Maximum
Control		3	71,500		68,695		39,661			54,435				88,565		660		792
DMSO		3	53,700		11,533		06,658			50,835				56,565		525		548
2.5% extract		3	9,733		15,503		08,950			5,882				13,584		82		113
Total		9	44,978		277,644		92,548			23,636				66,319		82		792
Scheffea
Homogeneous Subsets
Concentration (%, v/v)			N	Subset for alpha = 0.001
				1					2
2.5% extract			3	9,733
DMSO			3						53,700
Control			3						71,500
Sig.				1,000					005
