# Supplementary material for: Vibrio alginolyticus influences quorum sensing-controlled phenotypes of acute hepatopancreatic necrosis disease-causing Vibrio parahaemolyticus
Source: PeerJ. 2021 Jun 1;9:e11567. doi: 10.7717/peerj.11567 (PMC8176930; doi:10.7717/peerj.11567)
Supplement: Supplemental Information 8 [file peerj-09-11567-s008.ods]

## Sheet: Table_1
Component RT	Compound Name	Component Area		Match Factor		CAS#		Formula
194,402	Pyrrolo[1,2-a]pyrazine-1,4-dione, hexahydro-3-(2-methylpropyl)	2,034,753,670		761		5654-86-4		C11H18N2O2
GC-MS chromatograms of fraction 1 of Vibrio alginolyticus BC25 extract.
Component RT	Compound Name		Component Area		Match Factor		CAS#		Formula
206,150	Pyrrolo[1,2-a]pyrazine-1,4-dione, hexahydro-3-(2-methylpropyl)		223,060,785		917		5654-86-4		C11H18N2O2
GC-MS chromatograms of fraction 4 of Vibrio alginolyticus BC25 extract.
Component RT	Compound Name		Component Area		Match Factor		CAS#		Formula
273,638	Pyrrolo[1,2-a]pyrazine-1,4-dione, hexahydro-3-(phenylmethyl)		124,585,341		955		14705-60-3		C14H16N2O2
GC-MS chromatograms of fraction 5 of Vibrio alginolyticus BC25 extract.
Component RT	Compound Name		Component Area		Match Factor		CAS#		Formula
273,789	Pyrrolo[1,2-a]pyrazine-1,4-dione, hexahydro-3-(phenylmethyl)		177,073,099		958		14705-60-3		C14H16N2O2
GC-MS chromatograms of fraction 7 of Vibrio alginolyticus BC25 extract.
