# Supplementary material for: Vibrio alginolyticus influences quorum sensing-controlled phenotypes of acute hepatopancreatic necrosis disease-causing Vibrio parahaemolyticus
Source: PeerJ. 2021 Jun 1;9:e11567. doi: 10.7717/peerj.11567 (PMC8176930; doi:10.7717/peerj.11567)
Supplement: Supplemental Information 9 [file peerj-09-11567-s009.ods]

## Sheet: Table_1
Analyst Name
admin Analysis Time 10/3/2019 11:46:38 AM
File Name 2_3990-62_007.D Path Name D:\MassHunter\GCMS\1\data\2562\3990-62
Sample Name Fraction 1 Type Sample
Acq. Method File 3990-62M2 Acq. Method Path D:\MassHunter\GCMS\1\methods\
Acq. Date-Time 9/25/2019 11:51:49 AM Acq. Operator Sujanya
Instrument Name GCMSD Dil. 1
Component RT 5.1794	Compound Name Ethanone, 1-(2-nitrophenyl)-	CAS# 577-59-3	Formula C8H7NO3	Component Area 89185.5	Match Factor 72.4		Estimated Conc.
71,697	Dimethyl trisulfide	3658-80-8	C2H6S3	4,599,242	937
85,090	2(3H)-Furanone, dihydro-3-hydroxy-4,4-dimethyl-,	79-50-5	C6H10O3	5,790,950	789
92,646	2(3H)-Furanone, dihydro-5-pentyl-	104-61-0	C9H16O2	5,030,638	589
101,625	2,5-Pyrrolidinedione	123-56-8	C4H5NO2	42,204,603	855
116,664	Benzaldehyde, 4-methyl-	104-87-0	C8H8O	5,353,850	625
137,688	4-Methoxy-2,2,5-trimethylcyclopent-4-ene-1,3-	2000114-18-9	C9H12O3	9,964,650	661
150,782	N'-(4-Methyl-6-oxo-1,6-dihydro-2-	117098-60-9	C7H10N4O2	20,035,415	696
165,372	5a-Methoxy-9a-methyl-3,4,5a,6,7,8,9a,10-	2000418-89-9	C14H18O5	13,004,774	567
177,269	Phenol, 2-[(1-methylethyl)thio]-	29549-62-0	C9H12OS	70,017,724	764
180,935	(3R,8aS)-3-Methyl-1,2,3,4,6,7,8,8a-	2000114-29-1	C8H12N2O2	633,042,350	791
189,614	3-Hydroxymethyl-piperazine-2,5-dione	126766-09-4	C5H8N2O3	86,025,937	755
194,402	Pyrrolo[1,2-a]pyrazine-1,4-dione, hexahydro-3-(2-	5654-86-4	C11H18N2O2	2,034,753,670	761
200,388	2-Piperidinone, 1-(3,4,5,6-tetrahydro-2-pyridinyl)-	92637-46-2	C10H16N2O	170,809,683	817
212,135	2-Fluoroimidazole-4-carboxylic acid, methyl(ester)	2000061-07-0	C5H5FN2O2	54,297,808	664
220,066	(3S,6S)-3-Butyl-6-methylpiperazine-2,5-dione	2000157-05-3	C9H16N2O2	59,623,342	617
229,344	1-Pyrrolidinebutanamide, N-heptyl-N-methyl- .gamma.-oxo-2-(N-heptyl-N-methylaminocarbonyl)-	2000838-12-2	C25H47N3O3	6,722,697	690
238,696	Pyrrolo[1,2-a]pyrazine-1,4-dione, hexahydro-3-(2- methylpropyl)-	5654-86-4	C11H18N2O2	40,955,011	626
252,463	4-[N(2)-Methylureido-2,2,6,6-tetramethylpiperidine- 1-Oxide	2000294-69-3	C11H22N3O2	1,199,085,903	610
260,619	9H-Carbazole, 9-methyl-3-nitro-	61166-05-0	C13H10N2O2	10,719,609	619
269,597	1-Hydroxy-7-methoxy-3-methyl-9H-carbazol	107672-50-4	C14H13NO2	59,347,099	560
278,276	DEMYCAROSYLTURIMYCIN H	24916-50-5	C43H74N2O14	2,261,555	513
295,261	Hexadecanoic acid, 2-hydroxy-1- (hydroxymethyl)ethyl ester	23470-00-0	C19H38O4	53,279,262	947
310,599	Octadecane, 3-ethyl-5-(2-ethylbutyl)-	55282-12-7	C26H54	2,078,074	503
319,951	1-(4-Hydroxy-phenyl)-2-(1-p-tolyl-1H-tetrazol-5- ylsulfanyl)-ethanone	2000609-70-8	C16H14N4O2S	2,561,607	529
330,800	Octadecanoic acid, 2-hydroxy-1- (hydroxymethyl)ethyl ester	621-61-4	C21H42O4	620,412,298	911
339,105	(R)-2-Methyl-2-(morpholino-4-yl)-N-phenylpent-4- enamine	2000400-48-2	C16H24N2O	1,130,718,609	623
344,418	OCTAHYDRO-3(2H)-ISOQUINOLINONE	76097-42-2	C9H15NO	554,605,149	559
367,537	Acetamide, 2-[[4-cyano-1,6- yl]thio]-N-[4-(trifluoromethyl)phenyl]-	2000812-26-8	C20H17F3N4O S	5,692,019	518
Analyst Name
admin Analysis Time 10/3/2019 11:46:38 AM
File Name 2_3990-62_011.D Path Name D:\MassHunter\GCMS\1\data\2562\3990-62
Sample Name Fraction 4 Type Sample
Acq. Method File 3990-62M2 Acq. Method Path D:\MassHunter\GCMS\1\methods\
Acq. Date-Time 9/25/2019 3:37:49 AM Acq. Operator Sujanya
Instrument Name GCMSD Dil. 2
Component RT Compound Name CAS# Formula Component Area Match Factor
18.4452 3,6-Diisopropylpiperazin-2,5-dione 5625-44-5 C10H18N2O2 96036.7 57.9
20.6150 Pyrrolo[1,2-a]pyrazine-1,4-dione, hexahydro-3-(2- 5654-86-4 C11H18N2O2 22306078.5 91.7
23.2636 Octadecanoic acid, methyl ester 112-61-8 C19H38O2 150606.5 87.1
27.3638 Pyrrolo[1,2-a]pyrazine-1,4-dione, hexahydro-3- 14705-60-3 C14H16N2O2 399479.0 82.3
29.5261 Hexadecanoic acid, 2-hydroxy-1- 23470-00-0 C19H38O4 132870.9 56.4
33.0277 Octadecanoic acid, 2,3-dihydroxypropyl ester 123-94-4 C21H42O4 3145441.1 89.6
Batch Path D:\MassHunter\GCMS\1\data\2562\3990-62
Analysis File Name 2_3990-62TIC.uaf
Analyst Name admin Analysis Time 10/3/2019 11:46:38 AM
File Name 2_3990-62_012.D Path Name D:\MassHunter\GCMS\1\data\2562\3990-62
Sample Name Fraction 5 Type Sample
Acq. Method File 3990-62M2 Acq. Method Path D:\MassHunter\GCMS\1\methods\
Acq. Date-Time 9/25/2019 4:33:34 PM Acq. Operator Sujanya
Instrument Name GCMSD Dil. 1
Component RT Compound Name CAS# Formula Component Area Match Factor Estimated Conc.
15.6169 Phenol, 2,4-bis(1,1-dimethylethyl)- 96-76-4 C14H22O 29548.0 62.7
18.4451 3,6-Diisopropylpiperazin-2,5-dione 5625-44-5 C10H18N2O2 35575.0 59.3
20.5701 Pyrrolo[1,2-a]pyrazine-1,4-dione, hexahydro-3-(2- 5654-86-4 C11H18N2O2 3539774.3 90.9
23.2561 Methyl stearate 112-61-8 C19H38O2 144630.2 81.9
26.6156 Pyrrolo[1,2-a]pyrazine-1,4-dione, hexahydro-3- 14705-60-3 C14H16N2O2 1982611.8 91.9
27.3638 Pyrrolo[1,2-a]pyrazine-1,4-dione, hexahydro-3- 14705-60-3 C14H16N2O2 12458534.1 95.5
29.5186 Hexadecanoic acid, 2-hydroxy-1- 23470-00-0 C19H38O4 476604.4 77.1
33.0352 Octadecanoic acid, 2-hydroxy-1- 621-61-4 C21H42O4 10897315.7 92.6
Batch Path D:\MassHunter\GCMS\1\data\2562\3990-62
Analysis File Name 2_3990-62TIC.uaf
Analyst Name admin Analysis Time 10/3/2019 11:46:38 AM
File Name 2_3990-62_013.D Path Name D:\MassHunter\GCMS\1\data\2562\3990-62
Sample Name Fraction 7 Type Sample
Acq. Method File 3990-62M2 Acq. Method Path D:\MassHunter\GCMS\1\methods\
Acq. Date-Time 9/25/2019 5:29:34 PM Acq. Operator Sujanya
Instrument Name GCMSD Dil. 1
Component RT Compound Name CAS# Formula Component Area Match Factor Estimated Conc.
8.6887 2(3H)-Furanone, dihydro-3-hydroxy-4,4-dimethyl 79-50-5 C6H10O3 315407.2 71.2
15.6171 Phenol, 2,4-bis(1,1-dimethylethyl)- 96-76-4 C14H22O 37342.7 67.3
19.5227 3,6-Diisopropylpiperazin-2,5-dione 5625-44-5 C10H18N2O2 267695.8 73.9
20.7572 .alpha.-D-Glucopyranose, 4-O-.beta.-D- 14641-93-1 C12H22O11 270189.5 68.9
23.2562 Methyl stearate 112-61-8 C19H38O2 139028.4 85.9
26.6306 Pyrrolo[1,2-a]pyrazine-1,4-dione, hexahydro-3-
(phenylmethyl)-
14705-60-3 C14H16N2O2 501866.7 81.1
27.3789 Pyrrolo[1,2-a]pyrazine-1,4-dione, hexahydro-3- 14705-60-3 C14H16N2O2 17707309.9 95.8
29.5187 Hexadecanoic acid, 2-hydroxy-1- 23470-00-0 C19H38O4 396075.5 82.0
33.0353 Octadecanoic acid, 2-hydroxy-1- 621-61-4 C21H42O4 13348100.4 92.4
